# Supplementary material for: Genetic basis and identification of candidate genes for wooden breast and white striping in commercial broiler chickens
Source: Sci Rep. 2021 Mar 24;11:6785. doi: 10.1038/s41598-021-86176-4 (PMC7990949; doi:10.1038/s41598-021-86176-4)
Supplement: Supplementary file 1 — Supplementary Information 1. [file 41598_2021_86176_MOESM1_ESM.xlsx]

## Sheet: Sheet1
Supplementary Table S1. Distributions of wooden breast and white striping scores among birds included in genetic analyses.
Wooden Breast Score	Male (n = 557)	Female (n = 636)	Total (n = 1193)
0	0.126	0.288	0.212
1	0.19	0.233	0.213
2	0.399	0.377	0.387
3	0.248	0.096	0.167
4	0.038	0.006	0.021
White Stripng Score
0	0.127	0.269	0.203
1	0.504	0.48	0.491
2	0.311	0.237	0.272
3	0.057	0.014	0.034
