# Supplementary material for: Genetic basis and identification of candidate genes for wooden breast and white striping in commercial broiler chickens
Source: Sci Rep. 2021 Mar 24;11:6785. doi: 10.1038/s41598-021-86176-4 (PMC7990949; doi:10.1038/s41598-021-86176-4)
Supplement: Supplementary file 2 — Supplementary Information 2. [file 41598_2021_86176_MOESM2_ESM.xlsx]

## Sheet: Sheet1
Supplementary Table S2. Linkage disequilibrium (r2) between markers located on macro-, intermediate, microchromosomes and the Z chromosome at distances of 1 kb, 10 kb, 100 kb, 500 kb, 1 Mb, and 5 Mb. Linkage disequilibrium values were used to calculate the distance at which LD decayed below the threshold of 0.2 (D0.2)
	1 kb	10 kb	100 kb	500 kb	1Mb	5 Mb	D0.2 (bp)
Macro-chromosomes	0.23	0.15	0.08	0.05	0.04	0.02	2092
Intermediate chromosomes	0.21	0.14	0.08	0.05	0.04	0.02	1410
Micro-chromosomes	0.2	0.13	0.07	0.04	0.03	0.01	1046
Z chromosome	0.37	0.28	0.19	0.14	0.12	0.09	78370
