# Supplementary material for: Genetic basis and identification of candidate genes for wooden breast and white striping in commercial broiler chickens
Source: Sci Rep. 2021 Mar 24;11:6785. doi: 10.1038/s41598-021-86176-4 (PMC7990949; doi:10.1038/s41598-021-86176-4)
Supplement: Supplementary file 3 — Supplementary Information 3. [file 41598_2021_86176_MOESM3_ESM.xlsx]

## Sheet: Table_S1
Supplementary Table S3. Genome capture rates by chromosome. The percentage of each chromosome that was captured by SNPs in the present dataset was determined using D0.2 estimates for each chromosome group (micro, intermediate, macro, and Z chromosome).
Chromosome	Uncaptured (nucleotides)	Chromosome Length (nucleotides)	Percent of chromosome uncaptured
1	158939275	197608386	80.4314
2	121983977	149682049	81.4954
3	87891737	110838418	79.2972
4	71014818	91315245	77.7689
5	44735818	59809098	74.7977
6	28743784	36374701	79.0214
7	29083969	36742308	79.1566
8	23238131	30219446	76.8979
9	17922614	24153086	74.2042
10	15288432	21119840	72.389
11	16415568	20200042	81.265
12	15674066	20387278	76.8816
13	14429411	19166714	75.2837
14	11540722	16219308	71.1542
15	9524609	13062184	72.9174
16	2615715	2844601	91.9537
17	6712316	10762512	62.3676
18	7550089	11373140	66.3853
19	6728554	10323212	65.1789
20	9569075	13897287	68.8557
21	4344505	6844979	63.47
22	4340930	5459462	79.512
23	3307158	6149580	53.7786
24	3813280	6491222	58.7452
25	2515254	3980610	63.1877
26	3278913	6055710	54.1458
27	5665926	8080432	70.1191
28	2660155	5116882	51.9878
30	1469321	1818525	80.7974
31	5948197	6153034	96.671
32	456255	725831	62.8597
33	6124417	7821666	78.3007
Z	12691444	82529921	15.378
