# Supplementary material for: Genetic basis and identification of candidate genes for wooden breast and white striping in commercial broiler chickens
Source: Sci Rep. 2021 Mar 24;11:6785. doi: 10.1038/s41598-021-86176-4 (PMC7990949; doi:10.1038/s41598-021-86176-4)
Supplement: Supplementary file 4 — Supplementary Information 4. [file 41598_2021_86176_MOESM4_ESM.xlsx]

## Sheet: Table_S2
Supplementary Table S4. Single SNP analysis results for wooden breast. Significant (q-value < 0.05) and suggestive (0.05 ≤ q-value < 0.20) SNPs for wooden breast using all progeny, both male and female.
Chromosome	Position (bp)	Allele 1 (Effect)	Allele 2 (Alternate)	Allele 1 Frequency	beta	se	p	qFDR	Nearest gene within 5000bp	Gene type	Consequence	dbSNP ID
1	39837932	A	G	0.160342	-0.285437	0.0674687	2.33e-05	0.072573	RPS16	protein-coding	downstream	rs318074938
1	40656409	T	C	0.149335	-0.272766	0.0672613	5.01e-05	0.127191	–	–	intergenic	rs316589473
1	40656451	C	G	0.149658	-0.269374	0.0671387	6.02e-05	0.13725	–	–	intergenic	–
1	45019726	G	A	0.273838	-0.238464	0.0613042	0.000100304	0.180231	–	–	intergenic	rs15251160
2	45199243	T	C	0.4731	0.211223	0.0475514	8.91e-06	0.0431166	–	–	intergenic	rs14175506
4	76698492	C	T	0.322587	0.250275	0.0591833	2.35e-05	0.072573	CC2D2A	protein-coding	intron	rs315539724
5	8139028	A	G	0.271309	0.262127	0.0651657	5.76e-05	0.13725	–	–	intergenic	rs317152756
5	8190401	T	A	0.319333	0.246643	0.0583574	2.37e-05	0.072573	PARVA	protein-coding	intron	rs316881438
5	8234205	A	C	0.27047	0.233967	0.0595988	8.65e-05	0.166489	ENSGALG00000054963	lncRNA	intron	rs737477701
5	8234281	A	C	0.270832	0.236186	0.0593646	6.93e-05	0.150699	ENSGALG00000054963	lncRNA	intron	rs317840977
5	8327574	G	A	0.23861	0.279754	0.0631097	9.3e-06	0.0431166	MICAL2	protein-coding	intron	rs313323205
5	8393628	C	A	0.225374	0.283925	0.0646435	1.12e-05	0.0460957	DKK3	protein-coding	upstream	rs794267517
5	8393723	A	T	0.227677	0.28877	0.0650987	9.17e-06	0.0431166	DKK3	protein-coding	upstream	rs794348453
5	8475530	A	C	0.351161	0.216279	0.0557742	0.000105424	0.184131	USP47	protein-coding	upstream	rs313108206
5	8534954	C	T	0.330966	0.226566	0.0566149	6.28e-05	0.139692	GALNT18	protein-coding	upstream	rs740386531
5	9099844	T	C	0.247017	0.279987	0.0651213	1.71e-05	0.0620225	–	–	intergenic	rs736088841
5	9194281	T	C	0.341704	0.23195	0.0578215	6.03e-05	0.13725	AMPD3, RNF141	protein-coding	intron	rs312667549
5	9475448	A	T	0.264376	-0.234217	0.0582102	5.73e-05	0.13725	SBF2	protein-coding	intron	rs732697357
5	9795454	G	A	0.239403	0.282851	0.0662	1.93e-05	0.0640387	NRIP3	protein-coding	intron	rs313488769
5	9797353	A	G	0.240398	0.305482	0.0663166	4.1e-06	0.0308215	NRIP3	protein-coding	intron	rs731178344
5	9975375	T	C	0.231804	0.324658	0.066172	9.28e-07	0.0139677	DENND2B	protein-coding	intron	–
5	10239083	T	C	0.213764	0.290878	0.0666876	1.29e-05	0.0494781	–	–	intergenic	–
5	10415181	T	A	0.390316	0.245525	0.0549303	7.83e-06	0.0431166	–	–	intergenic	rs13706093
5	10675242	T	A	0.180989	0.290789	0.066148	1.1e-05	0.0460957	PSMA1	protein-coding	intron	rs315271009
5	10796757	A	G	0.172164	0.281681	0.0676428	3.12e-05	0.0912037	CALCA	protein-coding	intron	–
5	11903835	T	C	0.234804	-0.19712	0.0443195	8.68e-06	0.0431166	–	–	intergenic	rs16465660
5	11903836	G	A	0.234804	-0.197122	0.0443196	8.68e-06	0.0431166	–	–	intergenic	rs16465661
5	11903844	C	T	0.234803	-0.197094	0.0443243	8.72e-06	0.0431166	–	–	intergenic	rs16465662
5	11903902	G	A	0.241373	-0.195786	0.0442079	9.48e-06	0.0431166	–	–	intergenic	rs737998140
5	11913861	A	G	0.163044	-0.304919	0.0695212	1.15e-05	0.0460957	ENSGALG00000051449	lncRNA	upstream	rs736880111
5	11924135	T	C	0.255252	0.299673	0.0626981	1.76e-06	0.0190861	ENSGALG00000051449	lncRNA	intron	rs314967616
5	11955725	T	C	0.333887	0.242986	0.061679	8.16e-05	0.166489	RPS13	protein-coding	intron	rs316761972
5	12005079	C	T	0.121987	-0.311286	0.0732912	2.16e-05	0.069918	PIK3C2A	protein-coding	intron	rs1058194263
5	12196653	T	C	0.232008	-0.352309	0.0670707	1.5e-07	0.00418623	USH1C	protein-coding	upstream	rs732419382
5	12196751	A	G	0.220877	-0.343185	0.0660243	2.02e-07	0.00492948	USH1C	protein-coding	upstream	rs313557028
5	12310175	A	G	0.182109	-0.305524	0.0631751	1.32e-06	0.0172635	ENSGALG00000050417	lncRNA	intron	rs736732768
5	12310186	A	G	0.176477	-0.302646	0.0644584	2.66e-06	0.0271153	ENSGALG00000050417	lncRNA	intron	rs734005321
5	12310234	T	C	0.244022	-0.269581	0.0541862	6.52e-07	0.0106313	ENSGALG00000050417	lncRNA	intron	rs317457748
5	12310309	C	A	0.243174	-0.251965	0.0538731	2.91e-06	0.0271153	ENSGALG00000050417	lncRNA	intron	rs738193605
5	12310310	T	C	0.243074	-0.25144	0.0539606	3.17e-06	0.0273086	ENSGALG00000050417	lncRNA	intron	rs731027506
5	12310322	C	T	0.245844	-0.24442	0.0535808	5.07e-06	0.0367622	ENSGALG00000050417	lncRNA	intron	rs1057899587
5	12310343	C	T	0.245976	-0.243326	0.0535878	5.61e-06	0.0391717	ENSGALG00000050417	lncRNA	intron	rs1058116708
5	12364690	G	A	0.250098	-0.255813	0.0598192	1.9e-05	0.0640387	ENSGALG00000047047	lncRNA	intron	rs316099496
5	12368625	T	C	0.169329	-0.262698	0.0668418	8.49e-05	0.166489	ENSGALG00000047047	lncRNA	intron	rs737347790
5	12393944	A	G	0.499417	0.209114	0.0545155	0.000125129	0.199003	MYOD1	protein-coding	upstream	rs14515728
5	12428250	G	A	0.257067	-0.234869	0.0580997	5.29e-05	0.132619	KCNC1	protein-coding	intron	rs15663849
5	12428251	C	T	0.156268	-0.257359	0.0651377	7.78e-05	0.163705	KCNC1	protein-coding	intron	rs738826119
5	12433114	T	A	0.154501	-0.259203	0.067526	0.000123756	0.198433	KCNC1	protein-coding	intron	rs315627994
5	13374229	G	A	0.253872	-0.283513	0.0605376	2.82e-06	0.0271153	SLC22A18	protein-coding	intron	rs737986697
5	13429787	T	C	0.240222	-0.313226	0.0621978	4.75e-07	0.00845478	KCNQ1	protein-coding	missense	rs314148590
5	13449328	A	C	0.36906	-0.277904	0.0519479	8.81e-08	0.00418623	KCNQ1	protein-coding	intron	rs317846952
5	13449367	T	C	0.369026	-0.280987	0.0519589	6.38e-08	0.00418623	KCNQ1	protein-coding	intron	rs312714261
5	13449379	G	A	0.368838	-0.27961	0.051917	7.22e-08	0.00418623	KCNQ1	protein-coding	intron	rs312662826
5	13508017	C	A	0.24527	0.300951	0.0670929	7.27e-06	0.0431166	KCNQ1	protein-coding	intron	rs737511869
5	13899194	G	C	0.254724	-0.283673	0.0646642	1.15e-05	0.0460957	ENSGALG00000054949	lncRNA	upstream	rs736998338
5	14239370	A	G	0.314746	-0.245163	0.0585681	2.84e-05	0.0854663	TNNT3	protein-coding	upstream	rs315939359
5	14280580	A	C	0.297906	0.327446	0.0616454	1.09e-07	0.00418623	LSP1	protein-coding	intron	rs1057848124
5	14280613	T	C	0.335372	0.31113	0.0575594	6.47e-08	0.00418623	LSP1	protein-coding	intron	rs316544133
5	14295515	G	C	0.111938	-0.344344	0.0775744	9.04e-06	0.0431166	TNNI2	protein-coding	upstream	rs739911666
5	14298811	C	T	0.107817	-0.353741	0.0790686	7.68e-06	0.0431166	TNNI2	protein-coding	upstream	rs741315284
5	14301905	G	C	0.179686	-0.306644	0.0636268	1.44e-06	0.0176033	SYT8	protein-coding	downstream	rs315541073
5	14308280	T	C	0.109705	-0.344665	0.0777988	9.41e-06	0.0431166	SYT8	protein-coding	intron	rs739144609
5	14319885	A	G	0.412078	0.241382	0.0556702	1.45e-05	0.0535717	ENSGALG00000006608 (cytosolic 5'-nucleotidase 1A-like)	protein-coding	intron	rs315734391
5	14320013	A	G	0.130878	-0.300959	0.077755	0.000108563	0.186406	ENSGALG00000006608 (cytosolic 5'-nucleotidase 1A-like)	protein-coding	intron	rs734156129
5	14320311	A	G	0.305479	0.270834	0.0621939	1.33e-05	0.0501317	ENSGALG00000006608 (cytosolic 5'-nucleotidase 1A-like)	protein-coding	intron	rs313176621
5	14321077	G	A	0.432659	0.27965	0.0529981	1.32e-07	0.00418623	CTSD	protein-coding	intron	rs734894055
5	14321102	G	T	0.461169	0.255406	0.0532078	1.59e-06	0.0182434	CTSD, ENSGALG00000006608 (cytosolic 5'-nucleotidase 1A-like)	protein-coding	intron	rs736987423
5	14477401	T	C	0.237903	-0.238258	0.058588	4.77e-05	0.124387	MOB2, ENSGALG00000006608 (cytosolic 5'-nucleotidase 1A-like)	protein-coding	intron	rs314346393
5	14529930	T	C	0.285703	0.290467	0.0650014	7.87e-06	0.0431166	BRSK1	protein-coding	intron	rs317011817
5	14740059	T	C	0.471904	0.231716	0.0586432	7.77e-05	0.163705	BRSK1	protein-coding	intron	rs732958141
5	14789244	A	C	0.283392	0.251908	0.0617076	4.46e-05	0.121163	BRSK1	protein-coding	intron	rs740340467
5	14859530	A	C	0.221047	0.284532	0.0681236	2.96e-05	0.0876592	TOLLIP	protein-coding	upstream	rs731299034
5	14860213	T	C	0.247817	0.259356	0.0639542	5.01e-05	0.127191	TOLLIP	protein-coding	intron	rs741587750
5	15130898	A	T	0.223056	0.260853	0.0673959	0.000108632	0.186406	–	lncRNA	upstream	rs737205331
5	15791803	G	A	0.435907	0.16892	0.0432054	9.24e-05	0.172424	TSPAN4	protein-coding	intron	rs732618786
5	15798092	G	T	0.281251	-0.189779	0.048792	0.000100427	0.180231	TSPAN4	protein-coding	intron	rs739312534
5	15798095	G	C	0.281262	-0.189798	0.0487907	0.000100231	0.180231	TSPAN4	protein-coding	intron	rs316904875
5	15798156	G	A	0.281537	-0.188318	0.0487815	0.000113187	0.190472	TSPAN4	protein-coding	intron	rs315274042
5	15798957	T	C	0.309674	-0.2298	0.0541269	2.18e-05	0.069918	TSPAN4	protein-coding	intron	rs318045000
5	15936430	C	T	0.227949	-0.234032	0.0573257	4.46e-05	0.121163	CRACR2B	protein-coding	synonymous	rs317727101
5	16038215	C	T	0.374708	0.232774	0.0583884	6.7e-05	0.147287	SLC25A22	protein-coding	intron	rs80773900
5	16038238	T	C	0.202863	0.25047	0.0636136	8.24e-05	0.166489	SLC25A22	protein-coding	intron	rs316273614
5	16063707	T	C	0.174414	0.318647	0.0723607	1.06e-05	0.0460957	ENSGALG00000044313 (malignant fibrous histiocytoma-amplified sequence 1 homolog)	protein-coding	intron	–
5	16219329	T	C	0.183868	-0.259332	0.064485	5.78e-05	0.13725	HRAS	protein-coding	intron	rs1058469740
5	16219353	C	T	0.180947	-0.26092	0.0649105	5.83e-05	0.13725	HRAS	protein-coding	intron	rs739279765
5	16219365	A	G	0.212639	-0.292016	0.06307	3.66e-06	0.0289738	HRAS	protein-coding	intron	rs736506336
5	16219383	T	C	0.212659	-0.291848	0.0630695	3.7e-06	0.0289738	HRAS	protein-coding	intron	rs1060172062
5	16219605	G	A	0.215746	-0.260161	0.0648299	6e-05	0.13725	HRAS	protein-coding	intron	–
5	16219948	A	G	0.347593	0.240167	0.062282	0.0001152	0.190975	HRAS	protein-coding	intron	rs739071280
5	16321466	C	G	0.368721	0.215264	0.0537231	6.15e-05	0.138321	ENSGALG00000039221 (USP6 N-terminal like)	protein-coding	intron	rs731596612
5	52613622	A	G	0.221124	-0.227731	0.0586725	0.000103859	0.183032	ENSGALG00000053496	lncRNA	intron	rs736589267
6	19633163	T	C	0.4525	0.235352	0.0596296	7.92e-05	0.16476	–	–	intergenic	rs312821901
6	19640631	T	G	0.388766	0.342878	0.0736287	3.21e-06	0.0273086	–	–	intergenic	rs317231865
6	19757662	T	C	0.411044	0.273277	0.0707237	0.00011154	0.189731	–	–	intergenic	rs732413595
6	20457816	A	G	0.237196	-0.242303	0.0616611	8.51e-05	0.166489	RPP30	protein-coding	intron	rs741367161
6	20457984	T	C	0.242517	-0.245117	0.0627004	9.26e-05	0.172424	RPP30	protein-coding	intron	rs317940783
6	23051337	A	G	0.256737	0.284357	0.0687227	3.51e-05	0.100893	ABCC2	protein-coding	5' UTR	rs316559857
6	23081542	T	A	0.254397	0.271173	0.0705949	0.000122408	0.197893	ENSGALG00000046861	lncRNA	intron	–
6	23100280	A	G	0.303051	0.294174	0.0672005	1.2e-05	0.0469543	GOT1	protein-coding	synonymous	rs735653913
6	23389752	A	G	0.119288	0.367662	0.0821309	7.59e-06	0.0431166	LCOR	protein-coding	intron	rs314449385
6	23391580	G	T	0.11343	0.326969	0.0802978	4.66e-05	0.123237	LCOR	protein-coding	intron	rs16553285
6	23391597	T	C	0.113772	0.326724	0.0801933	4.62e-05	0.123237	LCOR	protein-coding	intron	rs315103144
9	1346895	T	G	0.0584016	0.365349	0.0950361	0.00012089	0.197068	ATG16L1	protein-coding	intron	rs1059774978
10	5287329	C	T	0.192165	-0.361338	0.093639	0.000113923	0.190472	RORA	protein-coding	intron	rs312843434
10	17159976	G	A	0.214205	0.226297	0.058291	0.000103517	0.183032	IGF1R	protein-coding	intron	rs794596837
10	20295224	A	G	0.0611615	0.385748	0.0980864	8.4e-05	0.166489	FRMD5	protein-coding	upstream	rs314009265
18	4494393	G	A	0.0836643	0.333819	0.084284	7.47e-05	0.160678	FOXJ1	protein-coding	upstream	rs14110243
18	9125404	A	G	0.491782	0.245367	0.0599717	4.29e-05	0.119838	GPR142	protein-coding	upstream	rs313258278
24	5503009	C	G	0.446541	0.211709	0.0515055	3.95e-05	0.111967	ENSGALG00000054900	protein-coding	upstream	rs733169339
30	79633	G	A	0.191792	-0.225381	0.0579044	9.93e-05	0.180231	ENSGALG00000050235 (queuine tRNA-ribosyltransferase catalytic subunit 1)	protein-coding	intron	–
30	90012	C	T	0.292355	-0.249372	0.0493491	4.34e-07	0.00845478	DNM2	protein-coding	intron	–
30	96694	T	C	0.191264	-0.277151	0.0567389	1.04e-06	0.0144761	DNM2	protein-coding	intron	–
30	97362	A	G	0.195737	-0.282604	0.0561065	4.73e-07	0.00845478	DNM2	protein-coding	intron	–
30	198870	A	G	0.112158	-0.264463	0.0686904	0.000118084	0.194111	ENSGALG00000050608 (ribonucleoprotein PTB-binding 1-like)	protein-coding	exon	–
30	385373	A	G	0.375997	0.18123	0.0461583	8.63e-05	0.166489	ENSGALG00000047517 (zinc finger protein 653)	protein-coding	3' UTR	–
30	385374	A	G	0.376317	0.180873	0.0461403	8.85e-05	0.168124	ENSGALG00000047517 (zinc finger protein 653)	protein-coding	3' UTR	–
30	393145	A	G	0.274755	0.240008	0.0539076	8.5e-06	0.0431166	CNN1	protein-coding	intron	–
30	395750	T	C	0.27962	0.208426	0.0531052	8.68e-05	0.166489	ELOF1	protein-coding	downstream	–
30	409427	A	G	0.0585162	-0.401189	0.0934283	1.75e-05	0.0623915	NFIX	protein-coding	intron	–
30	480215	C	T	0.0842054	0.347261	0.0809728	1.8e-05	0.0628049	PGLS	protein-coding	downstream	–
32	86047	C	G	0.297019	-0.261369	0.0592993	1.05e-05	0.0460957	ACTN4	protein-coding	exon	–
32	387490	G	A	0.169698	-0.271689	0.0635143	1.89e-05	0.0640387	SMARCA4	protein-coding	upstream	–
AADN05001253.1	268	C	G	0.477109	0.180623	0.0450154	6.01e-05	0.13725	–	–	intergenic	–
