# Supplementary material for: Genetic basis and identification of candidate genes for wooden breast and white striping in commercial broiler chickens
Source: Sci Rep. 2021 Mar 24;11:6785. doi: 10.1038/s41598-021-86176-4 (PMC7990949; doi:10.1038/s41598-021-86176-4)
Supplement: Supplementary file 5 — Supplementary Information 5. [file 41598_2021_86176_MOESM5_ESM.xlsx]

## Sheet: wb_females_supplementary
Supplementary Table S5. Female-specific single SNP analysis results for white striping. Significant (q-value < 0.05) and suggestive (0.05 ≤ q-value < 0.20) SNPs for white striping using only female progeny.
Chromosome	Position (bp)	Allele 1 (Effect)	Allele 2 (Alternate)	Allele 1 Frequency	beta	se	p	qFDR	Nearest gene within 5000bp	Gene type	Consequence	dbSNP ID
1	38013957	T	C	0.492732	-0.242909	0.0597956	4.85865e-05	0.163486	PHLDA1	protein-coding	downstream	rs313675359
1	136464100	A	G	0.347936	-0.291322	0.0683823	2.0425e-05	0.106748	FHL2	protein-coding	intron	rs317244712	dilated cardiomyopathy
2	45199243	T	C	0.453585	0.25543	0.0625851	4.4779e-05	0.157071	–	–	intergenic	rs14175506
5	8045595	T	C	0.359911	-0.285785	0.0643047	8.82085e-06	0.0975946	TEAD1	protein-coding	intron	rs737849103
5	8234281	A	C	0.268065	0.303412	0.07627	6.94577e-05	0.195596	ENSGALG00000054963	lncRNA	intron	rs317840977
5	8275509	G	A	0.311017	0.310537	0.0730347	2.11952e-05	0.106748	MICAL2	protein-coding	intron	rs733028144
5	8276158	T	C	0.270441	0.346753	0.0815481	2.11747e-05	0.106748	MICAL2	protein-coding	intron	rs734168940
5	8327574	G	A	0.237521	0.352895	0.0809953	1.3187e-05	0.0975946	MICAL2	protein-coding	intron	rs313323205
5	8393628	C	A	0.225968	0.347565	0.0817757	2.13561e-05	0.106748	DKK3	protein-coding	upstream	rs794267517
5	8393723	A	T	0.226903	0.370045	0.0830187	8.29712e-06	0.0975946	DKK3	protein-coding	upstream	rs794348453
5	8475530	A	C	0.351993	0.289958	0.0704475	3.856e-05	0.148262	USP47	protein-coding	upstream	rs313108206
5	8534954	C	T	0.327168	0.329167	0.0724086	5.46841e-06	0.0975946	GALNT18	protein-coding	upstream	rs740386531
5	8604008	C	T	0.464264	0.23144	0.0554875	3.03226e-05	0.134159	GALNT18	protein-coding	intron	rs316321212
5	9010796	A	T	0.269784	-0.366584	0.0848546	1.55933e-05	0.0975946	EIF4G2	protein-coding	upstream	rs738468379
5	9194281	T	C	0.327442	0.301379	0.0752482	6.19808e-05	0.185602	AMPD3, RNF141	protein-coding	intron	rs312667549
5	9797353	A	G	0.2437	0.3454	0.0839005	3.84202e-05	0.148262	NRIP3	protein-coding	intron	rs731178344
5	9975375	T	C	0.227231	0.37138	0.0843549	1.06969e-05	0.0975946	DENND2B	protein-coding	intron	–
5	10089685	G	C	0.258338	0.324139	0.0767116	2.38493e-05	0.116303	ENSGALG00000047228	lncRNA	downstream	rs16463571
5	10089707	T	C	0.259191	0.319037	0.076563	3.08659e-05	0.134159	ENSGALG00000047228	lncRNA	downstream	rs13705936
5	10102413	C	T	0.337817	0.321714	0.074475	1.56199e-05	0.0975946	–	–	intergenic	rs737972763
5	10239083	T	C	0.210105	0.37096	0.0854109	1.40399e-05	0.0975946	–	–	intergenic	–
5	10617493	T	C	0.157501	0.406904	0.0934346	1.33094e-05	0.0975946	RRAS	protein-coding	intron	rs741545263
5	11903835	T	C	0.246905	-0.247394	0.0571678	1.50807e-05	0.0975946	–	–	intergenic	rs16465660
5	11903836	G	A	0.246927	-0.247497	0.0571627	1.49314e-05	0.0975946	–	–	intergenic	rs16465661
5	11903844	C	T	0.246927	-0.247481	0.0571627	1.49508e-05	0.0975946	–	–	intergenic	rs16465662
5	11903902	G	A	0.254693	-0.250662	0.0573365	1.23248e-05	0.0975946	–	–	intergenic	rs737998140
5	12196653	T	C	0.230607	-0.466394	0.0856757	5.21794e-08	0.00900925	USH1C	protein-coding	upstream	rs732419382
5	12196751	A	G	0.224919	-0.411998	0.0847515	1.16645e-06	0.0388698	USH1C	protein-coding	upstream	rs313557028
5	12310175	A	G	0.190517	-0.338115	0.0793019	2.01117e-05	0.106748	ENSGALG00000050417	lncRNA	intron	rs736732768
5	12310186	A	G	0.183283	-0.350879	0.0816317	1.72102e-05	0.104272	ENSGALG00000050417	lncRNA	intron	rs734005321
5	12310234	T	C	0.249655	-0.273558	0.066001	3.40189e-05	0.143522	ENSGALG00000050417	lncRNA	intron	rs317457748
5	12310309	C	A	0.25035	-0.262187	0.0655759	6.38206e-05	0.18752	ENSGALG00000050417	lncRNA	intron	rs738193605
5	12310310	T	C	0.250368	-0.261982	0.0655788	6.4714e-05	0.18752	ENSGALG00000050417	lncRNA	intron	rs731027506
5	12428250	G	A	0.262165	-0.321003	0.0739356	1.41414e-05	0.0975946	KCNC1	protein-coding	non coding transcript exon variant	rs15663849
5	12754295	A	T	0.193801	-0.362427	0.0875042	3.44558e-05	0.143522	LDHA	protein-coding	intron	rs733539786
5	12801766	C	G	0.455769	0.272172	0.0647769	2.64945e-05	0.120393	SPTY2D1	protein-coding	intron	rs15664878
5	13305983	T	C	0.170147	-0.359086	0.084247	2.0233e-05	0.106748	NAP1L4	protein-coding	intron	rs731375845
5	13336422	T	C	0.428324	0.356791	0.0825487	1.54492e-05	0.0975946	NAP1L4	protein-coding	downstream	rs318048978
5	13374229	G	A	0.259114	-0.304307	0.0759947	6.21958e-05	0.185602	SLC22A18	protein-coding	intron	rs737986697
5	13429787	T	C	0.245913	-0.360806	0.078197	3.94875e-06	0.0789509	KCNQ1	protein-coding	missense	rs314148590
5	13449328	A	C	0.384683	-0.344634	0.0660391	1.8024e-07	0.00900925	KCNQ1	protein-coding	intron	rs317846952
5	13449367	T	C	0.384849	-0.346625	0.0660732	1.55371e-07	0.00900925	KCNQ1	protein-coding	intron	rs312714261
5	13449379	G	A	0.38456	-0.345996	0.0660165	1.59662e-07	0.00900925	KCNQ1	protein-coding	intron	rs312662826
5	13465671	C	T	0.181335	-0.355286	0.0832687	1.98354e-05	0.106748	KCNQ1	protein-coding	intron	–
5	13508017	C	A	0.24116	0.425472	0.0854267	6.34021e-07	0.0253531	KCNQ1	protein-coding	intron	rs737511869
5	13710050	T	C	0.313753	0.31888	0.0801523	6.93717e-05	0.195596	KCNQ1	protein-coding	intron	–
5	13899194	G	C	0.25732	-0.33438	0.0830575	5.67619e-05	0.180142	ENSGALG00000054949	lncRNA	upstream	rs736998338
5	14280580	A	C	0.298056	0.374122	0.07845	1.85209e-06	0.0462881	LSP1	protein-coding	intron	rs1057848124
5	14280613	T	C	0.335672	0.341848	0.0730909	2.91056e-06	0.0646594	LSP1	protein-coding	intron	rs316544133
5	14295515	G	C	0.109645	-0.412713	0.101706	4.95184e-05	0.163486	TNNI2	protein-coding	upstream	rs739911666
5	14301905	G	C	0.180675	-0.364207	0.0821133	9.18909e-06	0.0975946	SYT8	protein-coding	downstream	rs315541073
5	14308280	T	C	0.107347	-0.415728	0.102588	5.06961e-05	0.163486	SYT8	protein-coding	intron	rs739144609
5	14320311	A	G	0.302058	0.321759	0.07864	4.28518e-05	0.154368	ENSGALG00000006608 (cytosolic 5'-nucleotidase 1A-like)	protein-coding	intron	rs313176621
5	14529930	T	C	0.27934	0.375174	0.0840654	8.08625e-06	0.0975946	BRSK1	protein-coding	intron	rs317011817
5	14789244	A	C	0.297042	0.345016	0.0789675	1.24768e-05	0.0975946	BRSK1	protein-coding	intron	rs740340467
5	14859530	A	C	0.221449	0.35854	0.0869002	3.69306e-05	0.148262	TOLLIP	protein-coding	upstream	rs731299034
5	14860213	T	C	0.249669	0.353279	0.081554	1.47863e-05	0.0975946	TOLLIP	protein-coding	intron	rs741587750
5	14871372	T	G	0.262532	0.301066	0.0748884	5.81503e-05	0.181664	TOLLIP	protein-coding	intron	rs316792341
5	15130898	A	T	0.224238	0.348932	0.0853245	4.32362e-05	0.154368	–	lncRNA	upstream	rs737205331
5	15791803	G	A	0.392265	0.240129	0.0582485	3.74781e-05	0.148262	TSPAN4	protein-coding	intron	rs732618786
5	15936430	C	T	0.22645	-0.329203	0.0731715	6.82563e-06	0.0975946	CRACR2B	protein-coding	synonymous	rs317727101
5	15960632	A	C	0.178605	-0.367409	0.0903158	4.74092e-05	0.16343	CRACR2B; PNPLA2	protein-coding	upstream; downstream	rs317322542
5	16038215	C	T	0.387644	0.349445	0.0728391	1.60661e-06	0.0458891	SLC25A22	protein-coding	intron	rs80773900
5	16038238	T	C	0.220899	0.320499	0.0779685	3.94597e-05	0.148859	SLC25A22	protein-coding	intron	rs316273614
5	55130617	C	T	0.252831	-0.34113	0.0841139	5.00106e-05	0.163486	ENSGALG00000049009	protein-coding	intron	–
6	16259130	T	C	0.224792	0.344215	0.0817152	2.52709e-05	0.117503	VCL	protein-coding	intron	rs15785172
6	16259131	G	A	0.224832	0.344636	0.0817255	2.47579e-05	0.117503	VCL	protein-coding	intron	rs15785175	dilated cardiomyopathy
6	23051337	A	G	0.254534	0.390615	0.087215	7.50754e-06	0.0975946	ABCC2	protein-coding	5' UTR	rs316559857
6	23100280	A	G	0.299546	0.373974	0.0860375	1.38242e-05	0.0975946	GOT1	protein-coding	synonymous	rs735653913
30	90012	C	T	0.286254	-0.27084	0.0675494	6.08468e-05	0.185602	DNM2	protein-coding	intron	–
30	393145	A	G	0.273401	0.298005	0.0728367	4.28743e-05	0.154368	CNN1	protein-coding	intron	–
