# Supplementary material for: Genetic basis and identification of candidate genes for wooden breast and white striping in commercial broiler chickens
Source: Sci Rep. 2021 Mar 24;11:6785. doi: 10.1038/s41598-021-86176-4 (PMC7990949; doi:10.1038/s41598-021-86176-4)
Supplement: Supplementary file 6 — Supplementary Information 6. [file 41598_2021_86176_MOESM6_ESM.xlsx]

## Sheet: Sheet1
Supplementary Table S6. Results of Bayesian multi-marker regression for wooden breast, white striping, body weight at 13 days, and body weight at 7 weeks. Windows identified by Bayes B were considered significant if they explained ≥ 1% of genetic variance and suggestive if they explained ≥ 0.5% of genetic variance.
Trait	Chromosome	Window (Mb)	# SNPs	Explained genetic variance (%)	P > 0	Pi (prior)
Wooden Breast	30	0 – 1	327	3.1	0.97	0.998052
Wooden Breast	5	14 – 15	186	2.74	0.808	0.998052
Wooden Breast	6	19 – 20	82	2.35	0.775	0.998052
Wooden Breast	6	23 – 24	990	1.72	0.951	0.998052
Wooden Breast	5	13 – 14	224	1.64	0.622	0.998052
Wooden Breast	5	16 – 17	436	1.6	0.798	0.998052
Wooden Breast	18	9 – 10	1508	1.44	0.987	0.998052
Wooden Breast	2	45 – 46	147	1.14	0.587	0.998052
Wooden Breast	18	4 – 5	791	1.01	0.89	0.998052
Wooden Breast	5	12 – 13	197	0.9	0.587	0.998052
Wooden Breast	12	9 – 10	563	0.77	0.837	0.998052
Wooden Breast	24	5 – 6	653	0.75	0.83	0.998052
Wooden Breast	1	39 – 40	105	0.73	0.443	0.998052
Wooden Breast	4	76 – 77	134	0.71	0.542	0.998052
Wooden Breast	23	4 – 5	979	0.69	0.893	0.998052
Wooden Breast	28	1 – 2	1023	0.61	0.876	0.998052
Wooden Breast	25	3 – 4	787	0.61	0.844	0.998052
Wooden Breast	28	2 – 3	1039	0.61	0.861	0.998052
Wooden Breast	13	11 – 12	440	0.59	0.758	0.998052
Wooden Breast	9	1 – 2	288	0.58	0.638	0.998052
Wooden Breast	5	58 – 59	604	0.57	0.791	0.998052
Wooden Breast	3	104 – 105	592	0.55	0.767	0.998052
Wooden Breast	20	10 – 11	1039	0.53	0.89	0.998052
Wooden Breast	1	45 – 46	246	0.53	0.548	0.998052
Wooden Breast	32	0 – 1	361	0.52	0.619	0.998052
Wooden Breast	9	2 – 3	316	0.52	0.621	0.998052
White Striping	5	14 – 15	186	5.38	0.99	0.993766
White Striping	5	58 – 59	604	3.18	0.997	0.993766
White Striping	12	9 – 10	563	1.19	0.99	0.993766
White Striping	11	9 – 10	151	0.79	0.807	0.993766
White Striping	18	9 – 10	1508	0.72	1	0.993766
White Striping	7	22 – 23	890	0.72	0.995	0.993766
White Striping	6	23 – 24	990	0.66	0.997	0.993766
White Striping	28	3 – 4	1226	0.63	1	0.993766
White Striping	20	10 – 11	1039	0.6	1	0.993766
White Striping	1	136 – 137	137	0.59	0.737	0.993766
White Striping	23	4 – 5	979	0.52	1	0.993766
Body Weight (13 days)	18	9 – 10	1508	0.78	1	0.690311
Body Weight (13 days)	14	13 – 14	1122	0.65	1	0.690311
Body Weight (13 days)	28	3 – 4	1226	0.63	1	0.690311
Body Weight (13 days)	4	1 – 2	1092	0.62	1	0.690311
Body Weight (13 days)	28	2 – 3	1039	0.61	1	0.690311
Body Weight (13 days)	6	23 – 24	990	0.56	1	0.690311
Body Weight (13 days)	26	4 – 5	1034	0.56	1	0.690311
Body Weight (13 days)	20	10 – 11	1039	0.55	1	0.690311
Body Weight (13 days)	27	6 – 7	899	0.54	1	0.690311
Body Weight (13 days)	26	2 – 3	958	0.54	1	0.690311
Body Weight (13 days)	26	1 – 2	1023	0.53	1	0.690311
Body Weight (13 days)	23	2 – 3	997	0.51	1	0.690311
Body Weight (13 days)	23	4 – 5	979	0.5	1	0.690311
Body Weight (13 days)	27	5 – 6	839	0.5	1	0.690311
Body Weight (7 weeks)	18	9 – 10	1508	0.67	1	0.581206
Body Weight (7 weeks)	14	13 – 14	1122	0.58	1	0.581206
Body Weight (7 weeks)	2	0 – 1	1077	0.58	1	0.581206
Body Weight (7 weeks)	28	3 – 4	1226	0.57	1	0.581206
Body Weight (7 weeks)	28	1 – 2	1023	0.54	1	0.581206
Body Weight (7 weeks)	4	1 – 2	1092	0.53	1	0.581206
Body Weight (7 weeks)	28	2 – 3	1039	0.52	1	0.581206
Body Weight (7 weeks)	20	10 – 11	1039	0.5	1	0.581206
Body Weight (7 weeks)	23	4 – 5	979	0.5	1	0.581206
