# Supplementary material for: Genetic basis and identification of candidate genes for wooden breast and white striping in commercial broiler chickens
Source: Sci Rep. 2021 Mar 24;11:6785. doi: 10.1038/s41598-021-86176-4 (PMC7990949; doi:10.1038/s41598-021-86176-4)
Supplement: Supplementary file 7 — Supplementary Information 7. [file 41598_2021_86176_MOESM7_ESM.xlsx]

## Sheet: ws_all_supplementary
Supplementary Table S7. Single SNP analysis results for white striping. Significant (q-value < 0.05) and suggestive (0.05 ≤ q-value < 0.20) SNPs for white striping using all progeny, both male and female.
Chromosome	Position (bp)	Allele 1 (Effect)	Allele 2 (Alternate)	Allele 1 Frequency	beta	se	p	qFDR	Nearest gene within 5000bp	Gene type	Consequence	dbSNP ID
5	12196653	T	C	0.232008	-0.238676	0.0498452	1.68e-06	0.036548	USH1C	protein-coding	upstream	rs732419382
5	12310175	A	G	0.182109	-0.201225	0.0469035	1.79e-05	0.194014	ENSGALG00000050417	lncRNA	intron	rs736732768
5	12310234	T	C	0.244022	-0.178505	0.0402265	9.1e-06	0.132361	ENSGALG00000050417	lncRNA	intron	rs317457748
5	13090486	G	T	0.40624	0.203381	0.0464618	1.2e-05	0.156638	OSBPL5	protein-coding	upstream	rs317668507
5	14280580	A	C	0.297906	0.243635	0.0458139	1.05e-07	0.0034219	LSP1	protein-coding	intron	rs1057848124
5	14280613	T	C	0.335372	0.228501	0.0427555	9.07e-08	0.0034219	LSP1	protein-coding	intron	rs316544133
5	14308280	T	C	0.109705	-0.25569	0.0577325	9.47e-06	0.132361	SYT8	protein-coding	intron	rs739144609
5	14319885	A	G	0.412078	0.232114	0.0413359	1.96e-08	0.00186591	ENSGALG00000006608 (cytosolic 5'-nucleotidase 1A-like)	protein-coding	intron	rs315734391
5	14320311	A	G	0.305479	0.243467	0.0462169	1.38e-07	0.00385606	ENSGALG00000006608 (cytosolic 5'-nucleotidase 1A-like)	protein-coding	intron	rs313176621
5	14321077	G	A	0.432659	0.230136	0.0393424	4.93e-09	0.00096404	CTSD	protein-coding	intron	rs734894055
5	14321102	G	T	0.461169	0.216687	0.0394992	4.11e-08	0.00201241	CTSD, ENSGALG00000006608 (cytosolic 5'-nucleotidase 1A-like)	protein-coding	intron	rs736987423
5	14418699	G	A	0.235606	-0.162132	0.0372525	1.35e-05	0.158274	MOB2, ENSGALG00000006608 (cytosolic 5'-nucleotidase 1A-like)	protein-coding	intron	rs313920846
5	14477401	T	C	0.237903	-0.241323	0.043484	2.86e-08	0.00186591	MOB2, ENSGALG00000006608 (cytosolic 5'-nucleotidase 1A-like)	protein-coding	intron	rs314346393
5	14529930	T	C	0.285703	0.229483	0.048227	1.95e-06	0.0381723	BRSK1	protein-coding	intron	rs317011817
5	14789244	A	C	0.283392	0.206875	0.0458279	6.36e-06	0.113043	BRSK1	protein-coding	intron	rs740340467
5	22076599	G	A	0.10301	-0.299027	0.0673802	9.08e-06	0.132361	–	–	intergenic	rs739005238
5	58074636	A	G	0.358865	0.166287	0.0344146	1.35e-06	0.033071	NIN	protein-coding	synonymous	rs736108284
11	9772478	A	C	0.198999	-0.201493	0.0463443	1.38e-05	0.158274	DPY19L3	protein-coding	upstream	rs735361284
